# Supplementary material for: Managing biological complexity across orthologs with a visual knowledgebase of documented biomolecular interactions
Source: Sci Rep. 2012 Dec 20;2:1011. doi: 10.1038/srep01011 (PMC3527363; doi:10.1038/srep01011)
Supplement: Supplementary Information — Supplementary Table S1 [file srep01011-s2.xls]

## Sheet: Sheet1
46 GO term matches for "alcohol"
	Official Gene Symbol	Entrez ID	Taxonomic Name	Unofficial Synonyms	Description	GO Category	GO term	GO ID
	ADH1A	124	Homo sapiens	ADH1	alcohol dehydrogenase 1A (class I), alpha polypeptide	Function	alcohol dehydrogenase activity, zinc-dependent	GO:0004024
	ADH1A	124	Homo sapiens	ADH1	alcohol dehydrogenase 1A (class I), alpha polypeptide	Process	alcohol metabolic process	GO:0006066
	ADH1B	125	Homo sapiens	ADH2, DKFZp686C06125	alcohol dehydrogenase 1B (class I), beta polypeptide	Function	alcohol dehydrogenase activity, zinc-dependent	GO:0004024
	ADH1C	126	Homo sapiens	ADH3	alcohol dehydrogenase 1C (class I), gamma polypeptide	Function	alcohol dehydrogenase (NAD) activity	GO:0004022
	ADH4	127	Homo sapiens	ADH-2	alcohol dehydrogenase 4 (class II), pi polypeptide	Function	alcohol dehydrogenase (NAD) activity	GO:0004022
	ADH4	127	Homo sapiens	ADH-2	alcohol dehydrogenase 4 (class II), pi polypeptide	Function	alcohol dehydrogenase activity, zinc-dependent	GO:0004024
	ADH4	127	Homo sapiens	ADH-2	alcohol dehydrogenase 4 (class II), pi polypeptide	Process	alcohol metabolic process	GO:0006066
	ADH4	127	Homo sapiens	ADH-2	alcohol dehydrogenase 4 (class II), pi polypeptide	Process	alcohol catabolic process	GO:0046164
	ADH5	128	Homo sapiens	ADH-3, ADHX, FDH, GSNOR	alcohol dehydrogenase 5 (class III), chi polypeptide	Function	alcohol dehydrogenase (NAD) activity	GO:0004022
	ADH6	130	Homo sapiens	ADH-5	alcohol dehydrogenase 6 (class V)	Function	alcohol dehydrogenase (NAD) activity	GO:0004022
	ADH7	131	Homo sapiens	ADH4	alcohol dehydrogenase 7 (class IV), mu or sigma polypeptide	Function	alcohol dehydrogenase (NAD) activity	GO:0004022
	ADH7	131	Homo sapiens	ADH4	alcohol dehydrogenase 7 (class IV), mu or sigma polypeptide	Function	alcohol dehydrogenase activity, zinc-dependent	GO:0004024
	ALDH2	217	Homo sapiens	ALDH-E2, ALDHI, ALDM, MGC1806	aldehyde dehydrogenase 2 family (mitochondrial)	Process	alcohol metabolic process	GO:0006066
	ALDH3A1	218	Homo sapiens	ALDH3, ALDHIII, MGC10406	aldehyde dehydrogenase 3 family, member A1	Function	alcohol dehydrogenase (NADP+) activity	GO:0008106
	ALDH3B1	221	Homo sapiens	ALDH4, ALDH7, FLJ26433, FLJ34710	aldehyde dehydrogenase 3 family, member B1	Process	alcohol metabolic process	GO:0006066
	ALDH3B2	222	Homo sapiens	ALDH8	aldehyde dehydrogenase 3 family, member B2	Process	alcohol metabolic process	GO:0006066
	ATM	472	Homo sapiens	AT1, ATA, ATC, ATD, ATDC, ATE, DKFZp781A0353, MGC74674, TEL1, TELO1	ataxia telangiectasia mutated	Function	phosphotransferase activity, alcohol group as acceptor	GO:0016773
	DCK	1633	Homo sapiens	MGC117410, MGC138632	deoxycytidine kinase	Function	phosphotransferase activity, alcohol group as acceptor	GO:0016773
	DGUOK	1716	Homo sapiens	dGK	deoxyguanosine kinase	Function	phosphotransferase activity, alcohol group as acceptor	GO:0016773
	MTOR	2475	Homo sapiens	FLJ44809, FRAP, FRAP1, FRAP2, RAFT1, RAPT1	mechanistic target of rapamycin (serine/threonine kinase)	Function	phosphotransferase activity, alcohol group as acceptor	GO:0016773
	G6PC	2538	Homo sapiens	G6PT, GSD1, GSD1a, MGC163350	glucose-6-phosphatase, catalytic subunit	Function	phosphotransferase activity, alcohol group as acceptor	GO:0016773
	NDUFA10	4705	Homo sapiens	CI-42KD, CI-42k, FLJ21923, MGC5103	NADH dehydrogenase (ubiquinone) 1 alpha subcomplex, 10, 42kDa	Function	phosphotransferase activity, alcohol group as acceptor	GO:0016773
	PIK3C2A	5286	Homo sapiens	CPK, DKFZp686L193, MGC142218, PI3-K-C2(ALPHA), PI3-K-C2A	phosphoinositide-3-kinase, class 2, alpha polypeptide	Function	phosphotransferase activity, alcohol group as acceptor	GO:0016773
	PIK3C2B	5287	Homo sapiens	C2-PI3K, DKFZp686G16234	phosphoinositide-3-kinase, class 2, beta polypeptide	Function	phosphotransferase activity, alcohol group as acceptor	GO:0016773
	PIK3C3	5289	Homo sapiens	MGC61518, VPS34, hVps34	phosphoinositide-3-kinase, class 3	Function	phosphotransferase activity, alcohol group as acceptor	GO:0016773
	PIK3CA	5290	Homo sapiens	MGC142161, MGC142163, PI3K, p110-alpha	phosphoinositide-3-kinase, catalytic, alpha polypeptide	Function	phosphotransferase activity, alcohol group as acceptor	GO:0016773
	PIK3CB	5291	Homo sapiens	DKFZp779K1237, MGC133043, P110BETA, PI3K, PI3KBETA, PIK3C1	phosphoinositide-3-kinase, catalytic, beta polypeptide	Function	phosphotransferase activity, alcohol group as acceptor	GO:0016773
	PIK3CD	5293	Homo sapiens	P110DELTA, PI3K, p110D	phosphoinositide-3-kinase, catalytic, delta polypeptide	Function	phosphotransferase activity, alcohol group as acceptor	GO:0016773
	PIK3CG	5294	Homo sapiens	PI3CG, PI3K, PI3Kgamma, PIK3	phosphoinositide-3-kinase, catalytic, gamma polypeptide	Function	phosphotransferase activity, alcohol group as acceptor	GO:0016773
	SULT2B1	6820	Homo sapiens	HSST2	sulfotransferase family, cytosolic, 2B, member 1	Function	alcohol sulfotransferase activity	GO:0004027
	TK2	7084	Homo sapiens	MTTK	thymidine kinase 2, mitochondrial	Function	phosphotransferase activity, alcohol group as acceptor	GO:0016773
	UCK2	7371	Homo sapiens	TSA903, UK, UMPK	uridine-cytidine kinase 2	Function	phosphotransferase activity, alcohol group as acceptor	GO:0016773
	TRRAP	8295	Homo sapiens	FLJ10671, PAF350/400, PAF400, STAF40, TR-AP, Tra1	transformation/transcription domain-associated protein	Function	phosphotransferase activity, alcohol group as acceptor	GO:0016773
	FAM20B	9917	Homo sapiens	gxk1	family with sequence similarity 20, member B	Function	phosphotransferase activity, alcohol group as acceptor	GO:0016773
	DHRS9	10170	Homo sapiens	3ALPHA-HSD, RDH15, RDHL, RDHTBE, RETSDR8, SDR9C4	dehydrogenase/reductase (SDR family) member 9	Function	alcohol dehydrogenase (NAD) activity	GO:0004022
	AKR1A1	10327	Homo sapiens	ALDR1, ALR, ARM, DD3, MGC12529, MGC1380	aldo-keto reductase family 1, member A1 (aldehyde reductase)	Function	alcohol dehydrogenase (NADP+) activity	GO:0008106
	CDIPT	10423	Homo sapiens	MGC1328, PIS, PIS1	CDP-diacylglycerol--inositol 3-phosphatidyltransferase	Function	alcohol binding	GO:0043178
	PTGR1	22949	Homo sapiens	FLJ99229, LTB4DH, MGC34943, PGR1, ZADH3	prostaglandin reductase 1	Function	alcohol dehydrogenase (NAD) activity	GO:0004022
	UCKL1	54963	Homo sapiens	UCK1-LIKE, UCK1L, URKL1	uridine-cytidine kinase 1-like 1	Function	phosphotransferase activity, alcohol group as acceptor	GO:0016773
	FGGY	55277	Homo sapiens	FLJ10986	FGGY carbohydrate kinase domain containing	Function	phosphotransferase activity, alcohol group as acceptor	GO:0016773
	CHDH	55349	Homo sapiens	-	choline dehydrogenase	Process	alcohol metabolic process	GO:0006066
	UCK1	83549	Homo sapiens	FLJ12255, URK1	uridine-cytidine kinase 1	Function	phosphotransferase activity, alcohol group as acceptor	GO:0016773
	AWAT1	158833	Homo sapiens	DGA2, DGAT2L3	acyl-CoA wax alcohol acyltransferase 1	Function	long-chain-alcohol O-fatty-acyltransferase activity	GO:0047196
	AWAT2	158835	Homo sapiens	DC4, DGAT2L4, MFAT, WS	acyl-CoA wax alcohol acyltransferase 2	Function	long-chain-alcohol O-fatty-acyltransferase activity	GO:0047196
	PI4KAP2	375133	Homo sapiens	FLJ44912, MGC31920	phosphatidylinositol 4-kinase, catalytic, alpha pseudogene 2	Function	phosphotransferase activity, alcohol group as acceptor	GO:0016773
	SULT1C3	442038	Homo sapiens	ST1C3	sulfotransferase family, cytosolic, 1C, member 3	Function	alcohol sulfotransferase activity	GO:0004027
126 GO term matches for "bone"
	Official Gene Symbol	Entrez ID	Taxonomic Name	Unofficial Synonyms	Description	GO Category	GO term	GO ID
	ACP5	54	Homo sapiens	MGC117378, TRAP	acid phosphatase 5, tartrate resistant	Process	bone resorption	GO:0045453
	ACP5	54	Homo sapiens	MGC117378, TRAP	acid phosphatase 5, tartrate resistant	Process	bone morphogenesis	GO:0060349
	ACVR1	90	Homo sapiens	ACTRI, ACVR1A, ACVRLK2, ALK2, FOP, SKR1, TSRI	activin A receptor, type I	Process	positive regulation of bone mineralization	GO:0030501
	ACVR2A	92	Homo sapiens	ACTRII, ACVR2	activin A receptor, type IIA	Process	positive regulation of bone mineralization	GO:0030501
	ACVR2B	93	Homo sapiens	ACTRIIB, ActR-IIB, MGC116908	activin A receptor, type IIB	Process	positive regulation of bone mineralization	GO:0030501
	ADRB2	154	Homo sapiens	ADRB2R, ADRBR, B2AR, BAR, BETA2AR	adrenergic, beta-2-, receptor, surface	Process	positive regulation of bone mineralization	GO:0030501
	ADRB2	154	Homo sapiens	ADRB2R, ADRBR, B2AR, BAR, BETA2AR	adrenergic, beta-2-, receptor, surface	Process	bone resorption	GO:0045453
	AHSG	197	Homo sapiens	A2HS, AHS, FETUA, HSGA	alpha-2-HS-glycoprotein	Process	regulation of bone mineralization	GO:0030500
	AHSG	197	Homo sapiens	A2HS, AHS, FETUA, HSGA	alpha-2-HS-glycoprotein	Process	negative regulation of bone mineralization	GO:0030502
	ALOX15	246	Homo sapiens	15-LOX-1, 15LOX-1	arachidonate 15-lipoxygenase	Process	bone mineralization	GO:0030282
	AMBN	258	Homo sapiens	-	ameloblastin (enamel matrix protein)	Process	bone mineralization	GO:0030282
	BGLAP	632	Homo sapiens	BGP, OC, PMF1	bone gamma-carboxyglutamate (gla) protein	Function	structural constituent of bone	GO:0008147
	BGLAP	632	Homo sapiens	BGP, OC, PMF1	bone gamma-carboxyglutamate (gla) protein	Process	bone mineralization	GO:0030282
	BGLAP	632	Homo sapiens	BGP, OC, PMF1	bone gamma-carboxyglutamate (gla) protein	Process	regulation of bone mineralization	GO:0030500
	BGLAP	632	Homo sapiens	BGP, OC, PMF1	bone gamma-carboxyglutamate (gla) protein	Process	regulation of bone resorption	GO:0045124
	BGLAP	632	Homo sapiens	BGP, OC, PMF1	bone gamma-carboxyglutamate (gla) protein	Process	bone development	GO:0060348
	BMP2	650	Homo sapiens	BMP2A	bone morphogenetic protein 2	Process	positive regulation of bone mineralization	GO:0030501
	BMP4	652	Homo sapiens	BMP2B, BMP2B1, MCOPS6, OFC11, ZYME	bone morphogenetic protein 4	Process	positive regulation of bone mineralization	GO:0030501
	BMP4	652	Homo sapiens	BMP2B, BMP2B1, MCOPS6, OFC11, ZYME	bone morphogenetic protein 4	Process	bone development	GO:0060348
	BMP6	654	Homo sapiens	VGR, VGR1	bone morphogenetic protein 6	Process	positive regulation of bone mineralization	GO:0030501
	BMP7	655	Homo sapiens	OP-1	bone morphogenetic protein 7	Process	positive regulation of bone mineralization	GO:0030501
	BMPR1A	657	Homo sapiens	10q23del, ACVRLK3, ALK3, CD292, SKR5	bone morphogenetic protein receptor, type IA	Process	positive regulation of bone mineralization	GO:0030501
	BMPR1B	658	Homo sapiens	ALK-6, ALK6, CDw293	bone morphogenetic protein receptor, type IB	Process	positive regulation of bone mineralization	GO:0030501
	BMPR2	659	Homo sapiens	BMPR-II, BMPR3, BMR2, BRK-3, FLJ41585, FLJ76945, PPH1, T-ALK	bone morphogenetic protein receptor, type II (serine/threonine kinase)	Process	positive regulation of bone mineralization	GO:0030501
	CA2	760	Homo sapiens	CA-II, CAII, Car2	carbonic anhydrase II	Process	positive regulation of bone resorption	GO:0045780
	CALCA	796	Homo sapiens	CALC1, CGRP, CGRP-I, CGRP1, CT, KC, MGC126648	calcitonin-related polypeptide alpha	Process	negative regulation of bone resorption	GO:0045779
	CD38	952	Homo sapiens	T10	CD38 molecule	Process	negative regulation of bone resorption	GO:0045779
	CDX1	1044	Homo sapiens	MGC116915	caudal type homeobox 1	Process	bone morphogenesis	GO:0060349
	TPP1	1200	Homo sapiens	CLN2, LPIC, MGC21297	tripeptidyl peptidase I	Process	bone resorption	GO:0045453
	COL1A1	1277	Homo sapiens	OI4	collagen, type I, alpha 1	Process	bone trabecula formation	GO:0060346
	COL1A1	1277	Homo sapiens	OI4	collagen, type I, alpha 1	Process	cartilage development involved in endochondral bone morphogenesis	GO:0060351
	COL2A1	1280	Homo sapiens	ANFH, AOM, COL11A3, MGC131516, SEDC	collagen, type II, alpha 1	Process	bone development	GO:0060348
	COL2A1	1280	Homo sapiens	ANFH, AOM, COL11A3, MGC131516, SEDC	collagen, type II, alpha 1	Process	cartilage development involved in endochondral bone morphogenesis	GO:0060351
	CTNNB1	1499	Homo sapiens	CTNNB, DKFZp686D02253, FLJ25606, FLJ37923	catenin (cadherin-associated protein), beta 1, 88kDa	Process	bone resorption	GO:0045453
	CTSK	1513	Homo sapiens	CTS02, CTSO, CTSO1, CTSO2, MGC23107, PKND, PYCD	cathepsin K	Process	bone resorption	GO:0045453
	CYP27B1	1594	Homo sapiens	CP2B, CYP1, CYP1alpha, CYP27B, P450c1, PDDR, VDD1, VDDR, VDDRI, VDR	cytochrome P450, family 27, subfamily B, polypeptide 1	Process	bone mineralization	GO:0030282
	CYP27B1	1594	Homo sapiens	CP2B, CYP1, CYP1alpha, CYP27B, P450c1, PDDR, VDD1, VDDR, VDDRI, VDR	cytochrome P450, family 27, subfamily B, polypeptide 1	Process	regulation of bone mineralization	GO:0030500
	ECM1	1893	Homo sapiens	-	extracellular matrix protein 1	Process	negative regulation of bone mineralization	GO:0030502
	ERCC2	2068	Homo sapiens	COFS2, EM9, MGC102762, MGC126218, MGC126219, TTD, XPD	excision repair cross-complementing rodent repair deficiency, complementation group 2	Process	bone mineralization	GO:0030282
	FBN2	2201	Homo sapiens	CCA, DA9	fibrillin 2	Process	positive regulation of bone mineralization	GO:0030501
	FBN2	2201	Homo sapiens	CCA, DA9	fibrillin 2	Process	bone trabecula formation	GO:0060346
	FGF8	2253	Homo sapiens	AIGF, FGF-8, HBGF-8, KAL6, MGC149376	fibroblast growth factor 8 (androgen-induced)	Process	bone development	GO:0060348
	GHR	2690	Homo sapiens	GHBP	growth hormone receptor	Process	cartilage development involved in endochondral bone morphogenesis	GO:0060351
	HOXA11	3207	Homo sapiens	HOX1, HOX1I	homeobox A11	Process	cartilage development involved in endochondral bone morphogenesis	GO:0060351
	HOXB4	3214	Homo sapiens	HOX-2.6, HOX2, HOX2F	homeobox B4	Process	bone marrow development	GO:0048539
	HOXD11	3237	Homo sapiens	HOX4, HOX4F	homeobox D11	Process	cartilage development involved in endochondral bone morphogenesis	GO:0060351
	IAPP	3375	Homo sapiens	DAP, IAP	islet amyloid polypeptide	Process	negative regulation of bone resorption	GO:0045779
	IL7	3574	Homo sapiens	IL-7	interleukin 7	Process	bone resorption	GO:0045453
	INPP5D	3635	Homo sapiens	MGC104855, MGC142140, MGC142142, SHIP, SHIP1, SIP-145, hp51CN	inositol polyphosphate-5-phosphatase, 145kDa	Process	negative regulation of bone resorption	GO:0045779
	ITGB3	3690	Homo sapiens	CD61, GP3A, GPIIIa	integrin, beta 3 (platelet glycoprotein IIIa, antigen CD61)	Process	regulation of bone resorption	GO:0045124
	LRP5	4041	Homo sapiens	BMND1, EVR1, EVR4, HBM, LR3, LRP7, OPPG, OPS, OPTA1, VBCH2	low density lipoprotein receptor-related protein 5	Process	bone marrow development	GO:0048539
	LRP5	4041	Homo sapiens	BMND1, EVR1, EVR4, HBM, LR3, LRP7, OPPG, OPS, OPTA1, VBCH2	low density lipoprotein receptor-related protein 5	Process	bone morphogenesis	GO:0060349
	SMAD3	4088	Homo sapiens	DKFZp586N0721, DKFZp686J10186, HSPC193, HsT17436, JV15-2, MADH3, MGC60396	SMAD family member 3	Process	positive regulation of bone mineralization	GO:0030501
	MC4R	4160	Homo sapiens	MGC126851, MGC138197	melanocortin 4 receptor	Process	positive regulation of bone resorption	GO:0045780
	MGP	4256	Homo sapiens	MGLAP, NTI	matrix Gla protein	Function	structural constituent of bone	GO:0008147
	MGP	4256	Homo sapiens	MGLAP, NTI	matrix Gla protein	Process	regulation of bone mineralization	GO:0030500
	MITF	4286	Homo sapiens	MI, WS2A, bHLHe32	microphthalmia-associated transcription factor	Process	bone remodeling	GO:0046849
	MMP2	4313	Homo sapiens	CLG4, CLG4A, MMP-II, MONA, TBE-1	matrix metallopeptidase 2 (gelatinase A, 72kDa gelatinase, 72kDa type IV collagenase)	Process	bone trabecula formation	GO:0060346
	NF1	4763	Homo sapiens	DKFZp686J1293, FLJ21220, NFNS, VRNF, WSS	neurofibromin 1	Process	regulation of bone resorption	GO:0045124
	NPR2	4882	Homo sapiens	AMDM, ANPRB, ANPb, GUC2B, GUCY2B, NPRB, NPRBi	natriuretic peptide receptor B/guanylate cyclase B (atrionatriuretic peptide receptor B)	Process	bone development	GO:0060348
	TNFRSF11B	4982	Homo sapiens	MGC29565, OCIF, OPG, TR1	tumor necrosis factor receptor superfamily, member 11b	Process	negative regulation of bone resorption	GO:0045779
	P2RX7	5027	Homo sapiens	MGC20089, P2X7	purinergic receptor P2X, ligand-gated ion channel, 7	Process	positive regulation of bone mineralization	GO:0030501
	P2RX7	5027	Homo sapiens	MGC20089, P2X7	purinergic receptor P2X, ligand-gated ion channel, 7	Process	negative regulation of bone resorption	GO:0045779
	PAX1	5075	Homo sapiens	HUP48	paired box 1	Process	bone morphogenesis	GO:0060349
	ENPP1	5167	Homo sapiens	ARHR2, M6S1, NPP1, NPPS, PC-1, PCA1, PDNP1	ectonucleotide pyrophosphatase/phosphodiesterase 1	Process	regulation of bone mineralization	GO:0030500
	ENPP1	5167	Homo sapiens	ARHR2, M6S1, NPP1, NPPS, PC-1, PCA1, PDNP1	ectonucleotide pyrophosphatase/phosphodiesterase 1	Process	bone remodeling	GO:0046849
	PLA2G4A	5321	Homo sapiens	MGC126350, PLA2G4, cPLA2-alpha	phospholipase A2, group IVA (cytosolic, calcium-dependent)	Process	positive regulation of bone mineralization	GO:0030501
	SRGN	5552	Homo sapiens	FLJ12930, MGC9289, PPG, PRG, PRG1	serglycin	Process	negative regulation of bone mineralization	GO:0030502
	PTH	5741	Homo sapiens	PTH1	parathyroid hormone	Process	bone resorption	GO:0045453
	PTGS2	5743	Homo sapiens	COX-2, COX2, GRIPGHS, PGG/HS, PGHS-2, PHS-2, hCox-2	prostaglandin-endoperoxide synthase 2 (prostaglandin G/H synthase and cyclooxygenase)	Process	bone mineralization	GO:0030282
	PTN	5764	Homo sapiens	HARP, HBGF8, HBNF, NEGF1	pleiotrophin	Process	bone mineralization	GO:0030282
	RAC2	5880	Homo sapiens	EN-7, Gx, HSPC022	ras-related C3 botulinum toxin substrate 2 (rho family, small GTP binding protein Rac2)	Process	bone resorption	GO:0045453
	RARG	5916	Homo sapiens	NR1B3, RARC	retinoic acid receptor, gamma	Process	bone morphogenesis	GO:0060349
	SFRP1	6422	Homo sapiens	FRP, FRP-1, FRP1, FrzA, SARP2	secreted frizzled-related protein 1	Process	negative regulation of bone remodeling	GO:0046851
	SFRP2	6423	Homo sapiens	FRP-2, SARP1, SDF-5	secreted frizzled-related protein 2	Process	bone morphogenesis	GO:0060349
	SKI	6497	Homo sapiens	SKV	v-ski sarcoma viral oncogene homolog (avian)	Process	bone morphogenesis	GO:0060349
	SLC34A1	6569	Homo sapiens	FRTS2, NAPI-3, NPHLOP1, NPT2, NPTIIa, SLC11, SLC17A2	solute carrier family 34 (sodium phosphate), member 1	Process	bone remodeling	GO:0046849
	SOX9	6662	Homo sapiens	CMD1, CMPD1, SRA1	SRY (sex determining region Y)-box 9	Process	negative regulation of bone mineralization	GO:0030502
	SOX9	6662	Homo sapiens	CMD1, CMPD1, SRA1	SRY (sex determining region Y)-box 9	Process	endochondral bone morphogenesis	GO:0060350
	SPP2	6694	Homo sapiens	SPP24	secreted phosphoprotein 2, 24kDa	Process	bone remodeling	GO:0046849
	SPP1	6696	Homo sapiens	BNSP, BSPI, ETA-1, MGC110940, OPN	secreted phosphoprotein 1	Process	positive regulation of bone resorption	GO:0045780
	SRC	6714	Homo sapiens	ASV, SRC1, c-SRC, p60-Src	v-src sarcoma (Schmidt-Ruppin A-2) viral oncogene homolog (avian)	Process	regulation of bone resorption	GO:0045124
	STATH	6779	Homo sapiens	STR	statherin	Process	negative regulation of bone mineralization	GO:0030502
	HNF1A	6927	Homo sapiens	HNF-1A, HNF1, IDDM20, LFB1, MODY3, TCF-1, TCF1	HNF1 homeobox A	Process	bone resorption	GO:0045453
	TFAP2A	7020	Homo sapiens	AP-2, AP-2alpha, AP2TF, BOFS, FLJ51761, TFAP2	transcription factor AP-2 alpha (activating enhancer binding protein 2 alpha)	Process	positive regulation of bone mineralization	GO:0030501
	TGFB1	7040	Homo sapiens	CED, DPD1, LAP, TGFB, TGFbeta	transforming growth factor, beta 1	Process	positive regulation of bone mineralization	GO:0030501
	TGFB1	7040	Homo sapiens	CED, DPD1, LAP, TGFB, TGFbeta	transforming growth factor, beta 1	Process	ossification involved in bone remodeling	GO:0043932
	TGFB3	7043	Homo sapiens	ARVD, FLJ16571, TGF-beta3	transforming growth factor, beta 3	Process	positive regulation of bone mineralization	GO:0030501
	TGFB3	7043	Homo sapiens	ARVD, FLJ16571, TGF-beta3	transforming growth factor, beta 3	Process	ossification involved in bone remodeling	GO:0043932
	THBS3	7059	Homo sapiens	MGC119564, MGC119565, TSP3	thrombospondin 3	Process	ossification involved in bone maturation	GO:0043931
	THBS3	7059	Homo sapiens	MGC119564, MGC119565, TSP3	thrombospondin 3	Process	bone trabecula formation	GO:0060346
	KLF10	7071	Homo sapiens	EGRA, TIEG, TIEG1	Kruppel-like factor 10	Process	bone mineralization	GO:0030282
	TRAF6	7189	Homo sapiens	MGC:3310, RNF85	TNF receptor-associated factor 6	Process	bone resorption	GO:0045453
	TUFT1	7286	Homo sapiens	-	tuftelin 1	Process	bone mineralization	GO:0030282
	VEGFA	7422	Homo sapiens	MGC70609, MVCD1, VEGF, VPF	vascular endothelial growth factor A	Process	negative regulation of bone resorption	GO:0045779
	WNT10B	7480	Homo sapiens	SHFM6, WNT-12	wingless-type MMTV integration site family, member 10B	Process	positive regulation of bone mineralization	GO:0030501
	WNT10B	7480	Homo sapiens	SHFM6, WNT-12	wingless-type MMTV integration site family, member 10B	Process	bone trabecula formation	GO:0060346
	WNT11	7481	Homo sapiens	HWNT11, MGC141946, MGC141948	wingless-type MMTV integration site family, member 11	Process	bone mineralization	GO:0030282
	FGF23	8074	Homo sapiens	ADHR, HPDR2, HYPF, PHPTC	fibroblast growth factor 23	Process	negative regulation of bone mineralization	GO:0030502
	TNFSF11	8600	Homo sapiens	CD254, ODF, OPGL, OPTB2, RANKL, TRANCE, hRANKL2, sOdf	tumor necrosis factor (ligand) superfamily, member 11	Process	positive regulation of bone resorption	GO:0045780
	GPR55	9290	Homo sapiens	-	G protein-coupled receptor 55	Process	bone resorption	GO:0045453
	KL	9365	Homo sapiens	-	klotho	Process	positive regulation of bone mineralization	GO:0030501
	EIF2AK3	9451	Homo sapiens	DKFZp781H1925, PEK, PERK, WRS	eukaryotic translation initiation factor 2-alpha kinase 3	Process	bone mineralization	GO:0030282
	MINPP1	9562	Homo sapiens	DKFZp564L2016, HIPER1, MINPP2, MIPP	multiple inositol-polyphosphate phosphatase 1	Process	bone mineralization	GO:0030282
	CARTPT	9607	Homo sapiens	CART	CART prepropeptide	Process	negative regulation of bone resorption	GO:0045779
	CARTPT	9607	Homo sapiens	CART	CART prepropeptide	Process	regulation of bone remodeling	GO:0046850
	ENAM	10117	Homo sapiens	ADAI, AI1C, AIH2	enamelin	Process	bone mineralization	GO:0030282
	LRRC17	10234	Homo sapiens	P37NB	leucine rich repeat containing 17	Process	bone marrow development	GO:0048539
	GPNMB	10457	Homo sapiens	HGFIN, NMB	glycoprotein (transmembrane) nmb	Process	bone mineralization	GO:0030282
	NCDN	23154	Homo sapiens	KIAA0607	neurochondrin	Process	bone resorption	GO:0045453
	ANKRD11	29123	Homo sapiens	ANCO-1, ANCO1, LZ16, T13	ankyrin repeat domain 11	Process	bone development	GO:0060348
	NOX4	50507	Homo sapiens	KOX, KOX-1, RENOX	NADPH oxidase 4	Process	bone resorption	GO:0045453
	SBDS	51119	Homo sapiens	FLJ10917, SDS, SWDS	Shwachman-Bodian-Diamond syndrome	Process	bone mineralization	GO:0030282
	SBDS	51119	Homo sapiens	FLJ10917, SDS, SWDS	Shwachman-Bodian-Diamond syndrome	Process	bone marrow development	GO:0048539
	LEF1	51176	Homo sapiens	DKFZp586H0919, FLJ46390, TCF1ALPHA	lymphoid enhancer-binding factor 1	Process	positive regulation of cell proliferation in bone marrow	GO:0071864
	LEF1	51176	Homo sapiens	DKFZp586H0919, FLJ46390, TCF1ALPHA	lymphoid enhancer-binding factor 1	Process	negative regulation of apoptosis in bone marrow	GO:0071866
	WNT4	54361	Homo sapiens	SERKAL, WNT-4	wingless-type MMTV integration site family, member 4	Process	positive regulation of bone mineralization	GO:0030501
	ASPN	54829	Homo sapiens	FLJ20129, OS3, PLAP-1, PLAP1, SLRR1C	asporin	Process	bone mineralization	GO:0030282
	BCOR	54880	Homo sapiens	ANOP2, FLJ20285, FLJ38041, KIAA1575, MAA2, MCOPS2, MGC131961, MGC71031	BCL6 corepressor	Process	negative regulation of bone mineralization	GO:0030502
	BMP2K	55589	Homo sapiens	BIKE, DKFZp434K0614, DKFZp434P0116	BMP2 inducible kinase	Process	regulation of bone mineralization	GO:0030500
	ANKH	56172	Homo sapiens	ANK, CCAL2, CMDJ, CPPDD, FLJ27166, HANK, MANK	ankylosis, progressive homolog (mouse)	Process	regulation of bone mineralization	GO:0030500
	CD276	80381	Homo sapiens	4Ig-B7-H3, B7-H3, B7H3	CD276 molecule	Process	positive regulation of bone mineralization	GO:0030501
	PKDCC	91461	Homo sapiens	FLJ18197, MGC125960, SGK493, Vlk	protein kinase domain containing, cytoplasmic homolog (mouse)	Process	positive regulation of bone mineralization	GO:0030501
	OSR2	116039	Homo sapiens	FLJ90037	odd-skipped related 2 (Drosophila)	Process	bone morphogenesis	GO:0060349
	ZNF675	171392	Homo sapiens	FLJ36350, TBZF, TIZ	zinc finger protein 675	Process	bone resorption	GO:0045453
	IFITM5	387733	Homo sapiens	BRIL, Hrmp1, fragilis4	interferon induced transmembrane protein 5	Process	regulation of bone mineralization	GO:0030500
